# Supplementary material for: Qualified placebo for trials of herbal medicine treatment in rare diseases? A cross-sectional analysis
Source: Orphanet J Rare Dis. 2023 Nov 30;18:373. doi: 10.1186/s13023-023-02987-w (PMC10691121; doi:10.1186/s13023-023-02987-w)
Supplement: Supplementary file 2 — Additional file 2. Summary of trials information. [file 13023_2023_2987_MOESM2_ESM.xlsx]

## Sheet: Sheet1
Table s1 Summary of trial and placebo information
General characteristics of trials and HM-placebo use in trials																							Report characteristics											Characteristic of placebo compositions							outcome						Number of reporting items
Title	First author	Country	Years	Trials design	Type of comparison	Allocation ratio	Disease	HM intervention (single herb/formula)	Composition of tested drug	Ethics approval	Inform consent	How sample size was caculated	Allocation concealment mechanism	Who was blinded	Funding	Stastical methods	Doseage	Administration route	Sample size of placebo group	Administration time of placeboc	Controlled treatment methods	Dosage and usage	What Composition of placebo	Physically identical test					Quality contronal of placebo	Assessment of safety		Pharmacological inert test	Evaluation criteria for successful blinding of placebo	With all ingredients of tested formula	With some of ingredients of tested formula	Without CHM ingredients					Superiority		AEs
																								not reported	A brief description	Manual assessment	Instrument testing	Manual + instrument		safety testing of raw materials	safety testing of subjects					Mark up	Coloring agents	Flavoring agents	Shaping agent	Other agents	no difference	intervention	no difference	intervention	placebo	other statements
Safety and efficacy of nabiximols on spasticity symptoms in patients with motor neuron disease (CANALS): a multicentre, double-blind, randomised, placebo-controlled, phase 2 trial	Nilo Riva	Italy	2019	parallel-group phase 2	superioiity	1--1	Amyotrophic Lateral Sclerosis	Single herb	delta-9-tetrahydrocannabinol, cannbidiol	yes	yes	not reported	reported	triple blind	government	yes	Spray	Oral mucosal administration	30	6weeks	only placebo	no more than 12times/24h	no	yes					not report				not report								84.6%(11/13)	15.4%(2/13)	17.2%(5/29)	69%(20/29)	13.8%(4/29)		6
Amyotrophic Lateral Sclerosis and Oxidative Stress: A Double-Blind Therapeutic Trial After Curcumin Supplementation	Lucia Chico	Italy	2018	Randomized double-blind placebo control	superioiity	1--1	Amyotrophic Lateral Sclerosis	Single herb	Curcumin, Coenzyme Q10, Centella asiatica, piperine	yes	yes	not reported	not reported	double-blind	not reported	yes	Granule	orally administered	24	3months	add-on	600mg/day	no	yes					not report				not report								75%(6/8)	25%(2/8)		87.5%(7/8)	12.5%（1/8）	Eight patients withdrew from the trial, six of them because of mild scored adverse events: gastralgia (N=3), diarrhea (N=1), regressed after Brainoil supplement suspension, and skin rush (N=1), regressed with corticosteroids and anti-histamine; the last patient, who was taking a placebo, had cardiac ischemia	5
Slower progression of amyotrophic lateral sclerosis with external application of a Chinese herbal plaster-The randomized, placebo-controlled triple-blinded ALS-CHEPLA trial	Sven Schröder	China	2022	Randomized double-blind placebo control	superioiity	1--1	Amyotrophic Lateral Sclerosis	HM formula	rehshen, huangqi, roucongrong, baizhu, fuling, gancao, hongjingtian, yinyanghuo,人参，黄芪，肉苁蓉，白术，茯苓，甘草，红景天，淫羊藿	yes	yes	yes	reported	triple blind	government	yes	Plaster	external	60	180days	only placebo	6h/1time 6times/1week	yes（A full description）		yes				yes	Certificate of quality	blood test，ECG		not report			yes	1 g amaranth red, and 1 g carbon black pigment		23 g soybean powder, 23 g starch			100%(3/3)	p>0.05	80%(4/5)	20%(1/5)		11
Clinical Efficacy and Safety Evaluation of Supplementary Sijunzi Decoction in Treatment of ALS Patients with Splenasthenic Syndrom	Xuying Zhu	China	2017	Randomized double-blind placebo control	superioiity	1--1	Amyotrophic Lateral Sclerosis	HM formula	dangshen, huangqi, baizhu, fulinh, gancao, danggui	no	no	not reported	not reported	not reported	government	yes	Granule	orally administered	21	9months	add-on	1dose/day	yes	yes					not report				not report	0.1							33.3%(2/6)	66.7%(4/6)	yes			During the treatment, no serious adverse events occurred in the two groups.	6
Clinical study of Shenzhe Jiangqi powder in the treatment of reverse amyotrophic lateral sclerosis ascending type amyotrophic lateral sclerosis by Shenzhe Jiangqi Powder 参赭降气散治疗冲气上逆型肌萎缩侧索硬化的临床研究	chao pan	China	2015	Randomized double-blind placebo control	superioiity	1--1	Amyotrophic Lateral Sclerosis	HM formula	dangshen, zheshi, guiban, roucongrong, shanzhuyu, shanyao, jiegeng, zhiqiao, jixingzi	no	yes	not reported	reported	double-blind	not reported	yes	Granule	orally administered	38	13months	add-on	50mg/day，3times/day	yes		yes				yes				not report			yes			Starch, dextrin			100%(4/4)				Adverse reactions caused by riluzole tablets	7
The clinical study of jiweiling injection indealing with amyotrophic lateral sclerosis	Wenlong Ma	China	2006	Randomized double-blind placebo control	superioiity	1--1	Amyotrophic Lateral Sclerosis	HM formula	renshen, duzhong, tusizi, danshen, rougui	no	no	not reported	reported	double-blind	not reported	yes	Injection	external(injection)	30	3months	add-on	32ml/time 1time/day	no		yes				yes				not report									100%(7/7)				Adverse reactions caused by riluzole tablets	7
The Treatment of Amyotrophic Lateral Sclerosis With Huollingshengji Granules nct04950933(recruiting)	Dongsheng Fan	China	2021	Randomized double-blind placebo control	not reported	1--1	Amyotrophic Lateral Sclerosis	HM formula	huo-ling-sheng-ji granule	yes	yes	not reported	not reported	double-blind	not reported	not reported	Granule	orally administered	estimate72	48weeks	add-on	1bag/time，2times/day	no	yes					not report				not report
A single case randomized controlled trial of Qiangji Jianli capsule in the treatment of myasthenia gravis with spleen-stomach qi deficiency	guoyu qiu	China	2021	no-of-1	superioiity	no-of-1	Myasthenia Gravis	HM formula	huangqi, dangshen, baizhu, chenpi, shengma, chaihu, huanqi	no	no	yes	reported	double-blind	not reported	yes	Granule	orally administered	5	4weeks	add-on	not report	no		yes				yes		blood, urine, stool roution, liver function, renal function, vital signs		not report								80%(12/15)人	20%(3/15)	yes			No adverse reactions occurred in all the patients included in this study
Curative Effect of Qiang Ji Jian Li Capsule in a Randomized, Double-blind, Self-cross-controled Test for Myasthenia Gravis.	tietao deng	China	1992	cross-control	superioiity	cross-control	Myasthenia Gravis	HM formula	qing-ji jian-li granule	no	no	not reported	not reported	double-blind	not reported	no	Granule	orally administered	10	3weeks	only placebo	0.5g/capsule 6/time 3times/day	yes	yes					yes				not report			yes			starch		p>0.05						9
Clinical efficacy of compound Huang Qi combined with bromopyzia in the treatment of myasthenia gravis	jingsheng zhang	China	2018	Randomized double-blind placebo control	superioiity	1--1	Myasthenia Gravis	HM formula	Compound Huangqi granules	no	yes	not reported	not reported	double-blind	government	yes	Granule	orally administered	123	12weeks	add-on	10g/packagr，3times/day	yes	yes					yes				not report			yes	food color	bitter taste agent	dextrin			100%(3/3)					9
To evaluate the efficacy of compound Huangqi granules in the treatment of myasthenia gravis of spleen-kidney deficiency type Ⅰ and Ⅱ.	wenjun qiao	China	2018	Randomized double-blind placebo control	superioiity	1--1	Myasthenia Gravis	HM formula	Compound Huangqi granules	yes	yes	not reported	not reported	double-blind	government	yes	Granule	orally administered	123	3months	add-on	10g/packagr，3times/day	yes	yes					yes				not report			yes	food color	bitter taste agent	dextrin		14.3%(1/7)	85.1%(6/7)					6
Clinical and experimental study of Astragalus compound in the treatment of myasthenia gravis.	guanghua niu	China	2009	Randomized double-blind placebo control	superioiity	1--1	Myasthenia Gravis	HM formula	huangqi, taizishen, baizhu, shengma, fangfeng, danggui, gouqi, shanzhuyu	no	yes	not reported	not reported	not reported	not reported	yes	Granule	orally administered	30	90days	add-on	2bags/time 3times/day	yes	yes					yes				not report			yes	food color	bitter taste agent				100%(4/4)					7
Clinical study of Qiangji Jianli decoction in the treatment of myasthenia gravis.	zhisui ou	China	2005	Randomized double-blind placebo control	superioiity	1--1	Myasthenia Gravis	HM formula	not repoted	no	yes	not reported	not reported	double-blind	not reported	yes	Oral-liquid	orally administered	18	60days	add-on	1bottle=10ml 2bottles/time 3times/day	yes	yes					yes				not report			yes	food color	Taste correcting agent				100%(4/4)					7
Clinical observation of Astragalus compound granules in the treatment of myasthenia gravis.	bo bao	China	2016	Randomized double-blind placebo control	superioiity	1--1	Myasthenia Gravis	HM formula	huangqi, shengma, fangfeng, baizhu, chaihu, danggui, houqi	no	yes	not reported	not reported	not reported	not reported	yes	Granule	orally administered	120	12weeks	add-on	10g/bag 1bag/time 3times/day	yes	yes					yes				not report			yes	food color	bitter taste agent	dextrin			100%(3/3)				not reported	7
Clinical efficacy of compound Huangqi granules in the treatment of myasthenia gravis.	bo bao	China	2016	Randomized double-blind placebo control	superioiity	1--1	Myasthenia Gravis	HM formula	huangqi, gouqi, shengma, fangfeng, danggui	no	no	not reported	not reported	not reported	not reported	yes	Granule	orally administered	30	36weeks	add-on	10g/time 3times/day	yes	yes					yes				not report			yes	food color	bitter taste agent	dextrin		30%(3/10)	70%(7/10)				not reported	7
Clinical Study on Treatment of Myasthenia Gravis with Zhongjiling Tablets.	fengquan xu	China	2004	Randomized double-blind placebo control	superioiity	1--1	Myasthenia Gravis	HM formula	not repoted	no	no	not reported	not reported	double-blind	government	yes	tables	orally administered	72	3months	add-on	4tablets/time，3times/day	no	yes					not report				not report								50%(1/2)	50%(1/2)		2	3	There were 2 cases of mild taste nausea in the treatment group and 3 cases of fasting blood glucose in the control group	5
The effect of Zhongjiling tablet on T lymphocyte subgroup of II A type myasthenia gravis patients and the level of INF-γ, IL-4 and TGF-β	yiling wu	China	2007	Randomized double-blind placebo control	superioiity	1--1	Myasthenia Gravis	HM formula	not repoted	no	no	not reported	not reported	double-blind	not reported	yes	tables	orally administered	30	12weeks	add-on	4tablets/time，3times/day	no		yes				yes				not report								50%(2/4)	50%(2/4)				not reported	7
Efficacy of traditional Chinese medicine Fuyuanyi capsule combined with pyridostigmine in the treatment of 60 cases of myasthenia gravis.	xiangchun wang	China	2008	Randomized double-blind placebo control	superioiity	1--1	Myasthenia Gravis	HM formula	renahen, lurong, baizhu, fuling, shoudi, chaihu, chuanxiong, shichangpu, longdancao,gancao	no	no	not reported	not reported	single blind	not reported	no	capsule	orally administered	60	12weeks	add-on	8/time，3times/day	yes	yes					not report				not report			yes			starch			100%(2/2)				not reported	6
The Clinical Effect of Jianjining Granule on the Myasthenia Gravis Patients with Spleen-kidney Deficiency Type	chao jiang	China	2013	Randomized double-blind placebo control	superioiity	1--1	Myasthenia Gravis	HM formula	huangqi, taizishen, baizhu, zhiqiao, shengma, kuncao, fangfeng, dangui, gouqi, hehshouwu, shanzhuyu	no	yes	not reported	not reported	double-blind	government	yes	Granule	orally administered	30	6months	add-on	1bag/time, 2times/day	yes	yes					yes				not report			yes	food color	bitter taste agent				100%(3/3)	yes				7
Clinical Efficacy of Yiqi Chushi Recipein Treating Myasthenia Gravis	xiaoping shuang	China	2014	Randomized double-blind placebo control	superioiity	1--1	Myasthenia Gravis	HM formula	huangqi, baizhu,yimucao, yiyiren, cangzhu, niuxi, binlang, mugua, danggui, danshen, fuling, chaihu, gancao	no	yes	not reported	not reported	not reported	not reported	yes	Granule	orally administered	18	10weeks	add-on	1bag/time, 2times/day	yes	yes					yes				not report			yes	food color	bitter taste agent			50%(1/2)	50%(1/2)	yes				7
Clinical observation of Shenmai injection in the treatment of myasthenia gravis.	jinbo lou	China	2016	Randomized double-blind placebo control	superioiity	1--1	Myasthenia Gravis	HM formula	Shenfu injection	no	yes	not reported	not reported	not reported	not reported	yes	Injection	external(injection)	34	15days	add-on	500ml 5%Glucose injection	yes	yes					yes				not report								50%(1/2)	50%(1/2)				not reportede	7
Efficacy and safety of Jin-shui Huan-xian granule for idiopathic pulmonary fibrosis: study protocol for a multicenter, randomized, double-blind, placebo-controlled trial.NCT04187690(recruiting)	Shu-Guang Yang	China	2022.Analyses were performed according to the time of publication of the protocol	Randomized placebo control	not reported	1--1	Idiopathic Pulmonary Fibrosis	HM formula	renshen, shouqi, maidong, kuoalou, zhebeimu, danpi, yinyanghuo, chaobaiguo, chenpi,gancao	yes	yes	not reported	not reported	quadruple blind	not reported	not reported	Granule	orally administered	estimate 156	53weeks	only placebo	Take for 5 days and rest for 2 days,2bags/time,2times/day 10.9g	yes		yes				yes		blood, urine, stool roution, liver function, renal function,ECG, lung function		not report	0.05				bitter taste agent	dextrin
A randomized controlled exploratory clinical trial of Kangxian Xiaoji granule in the treatment of acute exacerbation of idiopathic pulmonary fibrosis. chictr1900026289(recruiting)	Hailong Zhang	China	2019	Randomized placebo control	not reported	1--1	Idiopathic Pulmonary Fibrosis	HM formula	renshen,huangqi, jiaogulan,wuweizi,yinyanghuo	yes	yes	not reported	not reported	double-blind	not reported	not reported	Granule	orally administered	estimate 40	4weeks	add-on	10g/time 2times/day	no		yes				yes		blood, urine, stool roution, liver function, renal function，record adverse reactions		not report
The efficacy of Kangxiankeli in the treatment of idiopathic pulmonary fibrosis and its influence on T cell subsets.	xinyu bao	China	2015	Randomized double-blind placebo control	superioiity	1--1	Idiopathic Pulmonary Fibrosis	HM formula	huangqi, taizishen, chuangxiong, danggui, linxiaohua, shengdi,huangqin, honghua,zicao, gualou, beimu, zelan	no	yes	not reported	not reported	not reported	not reported	yes	Granule	orally administered	30	3months	add-on	15g 3times/day	no		yes				yes				not report								30.8%(4/13)	69.2%(9/13)	yes				7
Clinical Study of Luotong Xianrong Yin in Treatment of Idiopathic Pulmonary Fibrosis	zhaoyi fang	China	2019	Randomized double-blind placebo control	superioiity	1--1	Idiopathic Pulmonary Fibrosis	HM formula	huangqi, maidong, danshen, baiguo, taizishen, baihe, dilong,huzhang	no	yes	not reported	not reported	not reported	government	yes	Decoction	orally administered	54	12weeks	add-on	One dose per day was decocted in 200ml water	yes	yes					not report				not report			yes	food color, Caramel color	bitter taste agent	Maltodextrin, b-cyclodextrin		23.1(3/13)	76.9%(10/13)				not reported	6
Clinical study of Fuzheng Tongluo decoction in the treatment of idiopathic pulmonary interstitial fibrosis syndrome of lung and kidney qi deficiency.	qi liu	China	2021	Randomized double-blind placebo control	superioiity	1--1	Idiopathic Pulmonary Fibrosis	HM formula	not repoted	no	yes	yes	reported	double-blind	government	yes	Granule	orally administered	34	16weekd	add-on	1bag/time 3times/day	yes		yes				yes		Record adverse reactions		not report	0.1							85.7%(12/14)	14.3%(2/14)	yes				11
Effects of Qizhu Kangxian Granules on the pulmonary function and life quality in patients with idiopathic pulmonary fibrosis	sijia guo	China	2019	Randomized double-blind placebo control	superioiity	1--1	Idiopathic Pulmonary Fibrosis	HM formula	huangqi, ezhu, danggui, shanzhuyu, ziwan,beimu,huangqin,gancao	no	yes	not reported	not reported	double-blind	government	yes	Granule	orally administered	65	48weeks	only placebo	2bags/time, 2times/day	yes		yes				yes		blood, urine, stool routine, liver function, renal function，blood test， ECG, record adverse reactions		not report	0.05							10%(1/10)	90%(9/10)	yes				11
Clinical Effectiveness on Feiwei Medicinal Instant Granules in Treatment of Patients with Idiopathic Pulmonary Fibrosis and Its Effect on Coagulation Function	ning li	China	2018	Randomized double-blind placebo control	superioiity	1--1	Idiopathic Pulmonary Fibrosis	HM formula	not repoted	no	no	not reported	not reported	not reported	government	yes	Granule	orally administered	22	12weeks	add-on	Decoction in 200ml water twice a day	yes	yes					not report		blood, urine, stool roution, liver function, renal function		not report			yes	food color, Caramel color	bitter taste agent	Maltodextrin, b-cyclodextrin		50%(7/14)	50%(7/14)		2	1	There were 2 cases of mild nausea and gastrointestinal reaction in the observation group and 1 case in the control group	7
Clinical observation of Fu zhengTixie Souluo Formula in the treatmentof idiopathic pulmonary fibrosi	lanfeng cui	China	2017	Randomized double-blind placebo control	superioiity	1--1	Idiopathic Pulmonary Fibrosis	HM formula	gongshen, maidong, wuweizi, zhebeimu,zaoci, shuizhi	yes	yes	not reported	not reported	double-blind	government	yes	Granule	orally administered	38	12weeks	only placebo	Take one dose in two divided doses daily	yes	yes					yes		ECG，blood, urine, stool roution, liver function, renal function		not report	0.05							60%(9/15)	40%(6/15)	yes				8
Clinical study on Modified Xiayuxue Granule combined with prednisone acetate tablets in the treatment of idiopathic pulmonary fibrosis with syndromes of deficiency of qi and yin and obstruction of lung collaterals	zhe zhe	China	2020	Randomized double-blind placebo control	superioiity	1--1	Idiopathic Pulmonary Fibrosis	HM formula	dangshen, maidong, wuweizi, dahuang, taoren, zhechong, gaocao	no	yes	not reported	reported	double-blind	government	yes	Granule	orally administered	30	12months	add-on	not report	yes		yes				yes	Control of microbial limits	blood, urine, stool roution, liver function, renal function		not report	0.1			Caramel color		starch		33.3%(1/3)	66.7%(2/3)		1 Gastrointestinal reactions	2 Gastrointestinal reactions	All patients had normal hematuria, liver and kidney, and 3 patients had diarrhea and abdominal distension	9
Clinical Study of Fuzheng Tongluo Decoction in the Treatment of Pulmonary and Kidney Qi Deficiency Syndrome of Idiopathic Pulmonary Fibrosis	yanrong gao	China	2020	Randomized double-blind placebo control	superioiity	1--1	Idiopathic Pulmonary Fibrosis	HM formula	not repoted	no	yes	not reported	reported	double-blind	government	yes	Granule	orally administered	34	16weeks	add-on	1bag/time 3times/day	yes		yes				yes				not report	0.1							41.7%(5/12)	58.3(7/12)				not reported	8
Modified Maimendong decoction in the treatment of patients with idiopathic pulmonary fibrosis Study protocol for a randomized controlled trial.ChiCTR2000036021(not yet recuriting)	Wenfan Gan	China	2020.Analyses were performed according to the time of publication of the protocol	Randomized double-blind placebo control	not reported	1--1	Idiopathic Pulmonary Fibrosis	HM formula	maimendong，banxia，renshen，huzhang，chuangxiong，danshen，gancao(Radix Ophiopogonis japonici (Maimendong) 10 g, Pinellia ternate (Banxia) 15 g, Radix Ginseng (Renshen) 5 g, Polygonum cuspidatum (Huzhang) 10 g, Ligusticum (Chuanxiong) 10 g, Salviae Miltiorrhizae Radix Et Rhizoma (Danshen) 15 g and licorice (Gancao) 5 g)	yes	yes	not reported	not reported	double-blind	not reported	not reported	Granule	orally administered	estimate 30	24weeks	add-on	3times/day	no		yes				yes		blood, urine, stool roution, liver function, renal function, any side effects of the treatment will be record		not report
Efficacy and safety of traditional Chinese medicine treatment for idiopathic pulmonary fibrosis: An exploratory, randomized, double-blinded and placebo controlled trial	Jiansheng Li	China	2022	Randomized double-blind placebo control	superioiity	1--1	Idiopathic Pulmonary Fibrosis	HM formula	not repoted	yes	yes	yes	not reported	triple blind	government	yes	Granule	orally administered	32	26weeks	only placebo	not report	no	yes					not report		blood, urine, stool roution, liver function, renal function， ECG		not report								75%(12/16)	25%(4/16)	yes			In the whole trial, very few patients suffered from transient gastric discomfort, and no other significant adverse events were observed. None of adverse events were assessed to be related to the study drug.	7
Clinical Trial of Feitong Oral Liquid in Treating Idiopathic Pulmonary Fibrosis	maorong fan	China	2013	Randomized double-blind placebo control	Noninferiority	1--1--1	Idiopathic Pulmonary Fibrosis	HM formula	huangqi, dangshen, shashen, danshen, danggui, chuanxiong, jinyinhua, lianqiao, huangqin, chuanbeimu,banxia,gancao	yes	yes	yes	reported	triple blind	government	yes	Oral-liquid	orally administered	80	12weeks	only placebo	4bottles/time，4times/day	no		yes				not report		blood, urine, stool roution, liver function, renal function		not report								83.3%(5/6)	16.7%(1/6)		0.012	0.098		7
The Immunomodulatory Effects of Oral Nanocurcumin in Multiple Sclerosis Patients nct03150966	Mehdi Yousefi	Iran	2017.5.12-2018.9.17 The analysis was performed as the time of the end of the trial	Randomized double-blind placebo control	not reported	1--1	Multiple Sclerosis	Single herb	Curcumin	yes	yes	not reported	not reported	double-blind	not reported	not reported	capsule	orally administered	25	6months	only placebo	6mg/day	no	yes					not report				not report
Andrographis paniculata decreases fatigue in patients with relapsing-remitting multiple sclerosis: a 12-month double-blind placebo-controlled pilot study.nct02280876	J C Bertoglio	Chile	2016	Randomized double-blind placebo control	superioiity	1--1	Multiple Sclerosis	Single herb	chuangxinlian extract	yes	yes	not reported	reported	double-blind	government	yes	tablets	orally administered	11	12months	only placebo	85mg every12h	yes（A full description）		yes				yes				yes The appearance of the test product and placebo-coated tablets was identical, and aroma was detected from either. Achievement of blindness was validated before the trial in a group of 15 volunteers.			yes	food color		lactose powder		75%(3/4)				Only one patient in the A. paniculata group presented a mild and transient skin rash, which was alleviated with anti-histamine treatment for three weeks.		9
Effect of MS14 (R) on physical activity of multiple sclerosis patients: A randomized triple-blind placebo-controlled clinical trial	Hossein Rezaeizadeh	Iran	2023	Randomized double-blind placebo control	superioiity	1--1	Multiple Sclerosis	HM formula	king prawn，celery, john's wort	yes	yes	not reported	not reported	triple blind	Universities and research centres	yes	capsule	orally administered	38	3weeks	only placebo	3times/day 500mg/capsule	yes（A full description）		yes				not report				not report			yes			starch		66.7%(4/6)	33.3%(2/6)				not reported	7
Lavender improves fatigue symptoms in multiple sclerosis patients: A double-blind, randomized controlled trial	Najmeh Motaghi	Iran	2022	Randomized double-blind placebo control	superioiity	1--1	Multiple Sclerosis	Single herb	lavender	yes	yes	not reported	not reported	double-blind	research centres	yes	capsule	orally administered	24	60days	only placebo	3times/day 600mg	yes（A full description）		yes				yes Plant quality control tests	The plant microbial control tests were performed			not report			yes			corn starch			100%(4/4)			the placebo group left the study due to side effects of the drugs		10
Efficacy of andrographolide in not active progressive multiple sclerosis: a prospective exploratory double-blind, parallel-group, randomized, placebo-controlled trial. nct02273635	Ethel Ciampi	Chile	2020	Randomized double-blind placebo control	superioiity	1--1	Multiple Sclerosis	Single herb	Andrographolide	yes	yes	not reported	not reported	double-blind	Businesses and companies	yes	tablets	orally administered	21	24months	only placebo	140mg 2times/day	no	yes					not report				not report								80%(8/10)	20%(2/10)	21.7%(5/23)	34.8%(8/23)	43.5%(10/23)		6
American ginseng does not improve fatigue in multiple sclerosis: a single center randomized double-blind placebo-controlled crossover pilot study.nct00754832	E Kim	the United States	2011	cross-over	superioiity	1--1	Multiple Sclerosis	Single herb	Extract of American ginseng	yes	yes	yes	not reported	double-blind	Businesses and companies	yes	capsule	orally administered	47	6weeks	only placebo	100mg for the first week, 200mg for the second week, and 400mg thereafter	no		yes				not report				not report								75%(3/4)	25%(1/4)		29	26	The most common adverse events associated with ginseng were nausea, insomnia, headache, rash and flu-like syndrome. All adverse events were self-limited and none required medical treatment	6
Effect of Cinnamon on Inflammatory Factors, Pain and Anthropometric Indices in Progressive-relapsing Multiple Sclerosis Patients: A Randomized Controlled Trial	Elham Delaviz	Iran	2021	Randomized double-blind placebo control	superioiity	1--1	Multiple Sclerosis	Single herb	Cinnamon	yes	yes	not reported	not reported	double-blind	university	yes	capsule	orally administered	30	8weeks	only placebo	4capsle/day, 500mg/capsule	yes		yes	Pharmacist			yes				not report			yes			starch		72.7%(8/11)	27.3%(3/11)				not reported	9
Randomized controlled trial of cannabis-based medicine in spasticity caused by multiple sclerosis	C Collin	the United kingdom	2007	parallel-group	superioiity	2--1	Multiple Sclerosis	Single herb	cannabis	yes	yes	not reported	not reported	double-blind	Businesses and companies	yes	sprsy	orally administered	65	6weeks	only placebo	daily dose steadily ，maximum of 48 sprays per day	no	yes					not report		laboratory，haematological，urological or ECG changes		not report								60%(3/5)	40(2/5)		95%(19/20)	5%(1/20)		6
Ginseng in the treatment of fatigue in multiple sclerosis: a randomized, placebo-controlled, double-blind pilot study	Masoud Etemadifar	Iran	2013	Randomized double-blind placebo control	superioiity	1--1	Multiple Sclerosis	Single herb	ginseng	yes	yes	not reported	not reported	double-blind	university and association	yes	tablet	orally administered	26	3months	only placebo	250mg	no		yes				not report		during study with non-leading question		not report								47.4%(9/19)	52.6%(10/19)	yes				8
Do cannabis-based medicinal extracts have general or specific effects on symptoms in multiple sclerosis? A double-blind, randomized, placebo-controlled study on 160 patients	Derick T Wade	the United kingdom	2004	Randomized double-blind placebo control	superioiity	1--1	Multiple Sclerosis	HM formula	delta-9-tetrahydrocannabinol, cannbidiol	yes	yes	not reported	not reported	double-blind	Businesses and companies	yes	sprsy	Oral mucosal administration	80	6weeks	only placebo	daily 2.5-250mg,<=12mgTHC,<=12mgCBD，no more than 20mg of each in any 3 hours	yes	yes					not report				not report			yes	food color	Peppermint			84%(21/25)	16%(4/25)		91.7%(11/12)	8.3%(1/12)		10
Antidepressant Effects of a Persian Medicine Remedy on Multiple Sclerosis Patients: A Double-Blinded Randomized Clinical Trial	Maryam Adalat	Iran	2019	Randomized double-blind placebo control	superioiity	1--1	Multiple Sclerosis	HM formula	saffron，cinnamon，st John‘s-wort	yes	yes	not reported	not reported	double-blind	not reported	yes	Oral-liquid	orally administered	20	4weeks	only placebo	10ml twice a day f	yes（A full description）		yes				yes				not report		0.1%st John‘s-wort oil			0.71ml grape syrup	2gsuger, distilled water			100%(2/2)				no serious adverse effects were reported	9
Efficacy, safety and tolerability of an orally administered cannabis extract in the treatment of spasticity in patients with multiple sclerosis: a randomized, double-blind, placebo-controlled, crossover study	C Vaney	Switzerland	2004	crossover	superioiity	1--1	Multiple Sclerosis	Single herb	2.5mgdelta-9-tetrahydrocannabinol, 0.9cannbidiol	yes	yes	not reported	not reported	double-blind	government	yes	capsule	orally administered	29	14days	only placebo	four capsules three times daily	no	yes					not report		adverse events were recorded ,haematology,biochemical blood test, urinalysis		not report								100%(11/11)			62.5%(10/16)	37.5%(6/16)		8
A double blind, placebo-controlled, crossover study on the effect of MS14, an herbal-marine drug, on quality of life in patients with multiple sclerosis	Mohsen Naseri	Iran	2009	crossover	superioiity	1--1	Multiple Sclerosis	Single herb	ms14	yes	yes	not reported	not reported	double-blind	university	yes	not report	orally administered	38	3weeks	only placebo	500mg oral caplets divided to dose	no	yes					not report		vital signs, liver funciton, kidney function ,,urinary, blood, biochemistry test		not report								87.5%(7/8)	12.5%(1/8)	yes				6
Antioxidative effects of silymarin on the reduction of liver complications of fingolimod in patients with relapsing-remitting multiple sclerosis: A clinical trial study	Masoud Ghiasian	Iran	2021	Randomized double-blind placebo control	superioiity	1--1	Multiple Sclerosis	Single herb	silymarin	yes	yes	yes	not reported	double-blind	university	yes	tablet	orally administered	24	6months	add-on	140mg	no	yes					not report				not report									83.3%(5/6)				not report	5
Anti-Fatigue and Hypnotic Effects of a Traditional Herbal Extract on Multiple Sclerosis Patients: A double blind randomized clinical trial	Maryam Adalat	Iran	2018	Randomized double-blind placebo control	superioiity	1--1	Multiple Sclerosis	HM formula	saffron，cinnamon，st John‘s-wort	yes	yes	not reported	not reported	double-blind	not reported	yes	Oral-liquid	orally administered	26	1month	only placebo	10ml, 2times/day	yes（A full description）		yes				yes				not report		0.1%st John‘s-wort oil			0.71ml grape syrup	2gsuger, distilled water			100%(4/4)					9
Clinical efficacy observation of Bushen Yisui Capsule on relapsing remitting multiple sclerosis with syndrome of deficiency of kidney-liver yin	yongping fan	China	2018	Randomized double-blind placebo control	superioiity	1--1	Multiple Sclerosis	HM formula	not repoted	no	yes	not reported	not reported	double-blind	not reported	yes	tablet	orally administered	26	3months	add-on	6tablets/time, 3times/day	no	yes					not report				not report								75%(9/12)	25%(3/12)	yes				5
Therapeutic effect of integrated traditional Chinese and western medicine on multiple sclerosis.	yanshan zhuang	China	2013	Randomized double-blind placebo control	superioiity	1--1	Multiple Sclerosis	HM formula	taoren, danggui, honghua, baishao, shudi, huangqi, chuanxiong, niuxi,dilong, qianghuo, fangfeng, quanxie, gancao	no	no	not reported	not reported	double-blind	not reported	yes	Decoction	orally administered	15	9weeks	add-on	Decoction in 150ml water	yes（A full description）	yes					not report				not report			yesshenqu, maiya, fuling, baizhu, yiyiren						100%(2/2)				not reported	6
Clinical study of Dihuang mixture (capsule) in the treatment of acute relapsing multiple sclerosis.	mucan lin	China	2009	Randomized double-blind placebo control	superioiity	1--1	Multiple Sclerosis	HM formula	shoudi, shanzhuyu, maidong, shihu, roucongrong, baishao, chishao, gancao, dilong, shichangpu, yujin	no	yes	not reported	not reported	double-blind	not reported	yes	capsule	orally administered	30	6weeks	add-on	3capluses/day 3times/day	no	yes					not report		blood, urine, stool roution, liver function, renal function, Body temperature, respiration, heart rate, blood pressure		not report									100%(10/10)				not reported	7
Clinical Efficacy and Safety of Bathing with Chinese Medicine Taohong Siwu Decoction for Treatment of Diffuse Cutaneous Systemic Sclerosis: A Randomized Placebo-Controlled Trial	jing Zhou	China	2018	Randomized double-blind placebo control	superioiity	1--1	Systemic Sclerosis	HM formula	baishao, chuanxiong, danggui, baizhi, guihua, honghua, kushen, xuashen, dihuang	yes	yes	not reported	reported	double-blind	not reported	yes	bath	external	71	12weeks	add-on	Once a day for 30 minutes	yes		yes				yes		blood, urine, stool roution, liver function, renal function，EDG，Chest X-ray, blood pressure		not report		chuanxiong, honghua		food color				22.2%(2/9)	77.8%(7/9)	100%(8/8)p>0.05	75%(6/8)	25%(2/8)		10
Effect of Shenzhe Zhuyun mixture on esophageal lesions of systemic sclerosis	gang guo	China	2005	Randomized double-blind placebo control	superioiity	1--1	Systemic Sclerosis	HM formula	renshen, daizheshi, wugong, shengma, jixingzi, muxiang, roucongrong	no	no	not reported	not reported	double-blind	not reported	yes	Oral-liquid	orally administered	32	60days	add-on	20ml/time 3times/day	yes		yes				yes		blood, urine, stool roution, liver function, renal function		not report			yes	Caramel color		0.71ml grape syrup		16.7%(2/12)	83.3%(10/12)	yes				11
Double-blind, placebo-controlled, randomized, pilot clinical trial of ImmunoGuard--a standardized fixed combination of Andrographis paniculata Nees, with Eleutherococcus senticosus Maxim, Schizandra chinensis Bail. and Glycyrrhiza glabra L. extracts in patients with Familial Mediterranean Fever	G.Amaryan	the United States	2003	Randomized double-blind placebo control	superioiity	1--1	Familial Mediterranean Fever	HM formula	Andrographolia extract, Acanthopanax acanthopanax extract, Schisandra chinensis extract, Licorice extract Microcrystalline cellulose, Magnesium stearate, Shellac, olive oil, Polyethylene glycol	yes	yes (with detiles)	not reported	reported	double-blind	not reported	yes	tablet	orally administered	10	1month	only placebo	4tablets/time，3times/day	yes（A full description）		Same coating (sucrose, calcium carbohydrate, Magnesium stearate, polyethylene, pyrrolidone, titanium dioxide carbon)				yes		Record symptoms		not report			yes			lactose170mg，potato starch	Calcium hydrophosphate, microcrystalline cellulose, magnesium stearate, silica gel	33.3%(2/6)	66.7%(4/6)	yes			no side effects were observed	9
Except year, sample size, administration time and number of reported items were analyzed using quantitative data. Descriptive statistics were used for unspecified values and other information. Red highlights are trials that excluded analysis that did not contain complete information
