# Supplementary material for: Qualified placebo for trials of herbal medicine treatment in rare diseases? A cross-sectional analysis
Source: Orphanet J Rare Dis. 2023 Nov 30;18:373. doi: 10.1186/s13023-023-02987-w (PMC10691121; doi:10.1186/s13023-023-02987-w)
Supplement: Supplementary file 5 — Additional file 5. Logistic regression. [file 13023_2023_2987_MOESM5_ESM.xlsx]

## Sheet: Sheet1
Table s4 Report items>7 was defined as relatively high-quality reports.
Variables in the equation
		B	Standard error	Walder	Degree of freedom	Significance	Exp(B)	EXP(B) 95% confidence interval
								Lower limit	Upper limit
step 1a	HM-intervention a	-1.409	1.014	1.932	1	0.165	0.244	0.034	1.782
	Ethics approval b	-0.218	1.302	0.028	1	0.867	0.804	0.063	10.328
	Inform consent c	-0.145	0.897	0.026	1	0.872	0.865	0.149	5.014
	Administration time d	0.573	0.714	0.643	1	0.423	1.773	0.437	7.193
	Sample size e	0.059	0.701	0.007	1	0.933	1.061	0.268	4.195
	Funding f	0.649	0.707	0.844	1	0.358	1.914	0.479	7.649
	controlled treatment method g	-2.198	1.186	3.435	1	0.064	0.111	0.011	1.135
	Constant quality	4.59	4.175	1.209	1	0.272	98.531
a The variables entered in step 1: HM intervention, ehics approval, inform consent, administration time, sample size, funding, controlled treatment methods, constant quality.
Table s5 Report items>8 was defined as relatively high-quality reports.
Variables in the equation
		B	Standard error	Walder	Degree of freedom	Significance	Exp(B)	EXP(B) 95% confidence interval
								Lower limit	Upper limit
step 1a	HM-intervention a	-1.644	1.044	2.48	1	0.115	0.193	0.025	1.495
	Ethics approval b	-0.468	1.371	0.117	1	0.733	0.626	0.043	9.202
	Inform consent c	0.683	1.078	0.402	1	0.526	1.98	0.239	16.37
	Administration time d	0.432	0.78	0.307	1	0.579	1.54	0.334	7.099
	Sample size e	0.307	0.768	0.159	1	0.69	1.359	0.301	6.125
	Funding f	0.259	0.783	0.109	1	0.741	1.295	0.279	6.005
	controlled treatment method g	-2.266	1.242	3.332	1	0.068	0.104	0.009	1.182
	Constant quality	5.562	4.35	1.635	1	0.201	260.425
a The variables entered in step 1: HM intervention, ehics approval, inform consent, administration time, sample size, funding, controlled treatment methods, constant quality.
Table s6. Report items>9 was defined as relatively high-quality reports.
Variables in the equation
		B	Standard error	Walder	Degree of freedom	Significance	Exp(B)	EXP(B) 95% confidence interval
								Lower limit	Upper limit
step 1a	HM-intervention a	-0.708	1.382	0.263	1	0.608	0.493	0.033	7.389
	Ethics approval b	0.166	1.401	0.014	1	0.905	1.181	0.076	18.412
	Inform consent c	-0.227	1.415	0.026	1	0.872	0.797	0.05	12.755
	Administration time d	-2.324	1.219	3.632	1	0.057	0.098	0.009	1.068
	Sample size e	-0.543	1.052	0.267	1	0.606	0.581	0.074	4.564
	Funding f	-0.403	1.071	0.142	1	0.706	0.668	0.082	5.449
	controlled treatment method g	-0.998	1.337	0.557	1	0.455	0.368	0.027	5.067
	Constant quality	9.769	6.105	2.56	1	0.11	17475.8
a The variables entered in step 1: HM intervention, ehics approval, inform consent, administration time, sample size, funding, controlled treatment methods, constant quality.
a HM-intervention was dichotomized as singer herbal versus HM formula.
b Ethics approval was dichotomized as reported versus not reported.
c Inform consent was dichotomized as reported versus not reported.
d Administration time of placebos was dichotomized as ≤ 1 month versus > 1 month according to the median value.
e The Sample size was dichotomized as 1-84 versus 84-150 according to the median value.
f Funding was dichotomized as non-business versus business involvement or not reporting.
g The controlled treatment method was dichotomized as placebo added to other treatments versus only placebo.
